# Supplementary material for: The Safety of a High-Flow Nasal Cannula in Neuromuscular Disease Patients with Acute Respiratory Failure: A Retrospective Case-Series Study
Source: J Clin Med. 2023 Sep 19;12(18):6061. doi: 10.3390/jcm12186061 (PMC10531616; doi:10.3390/jcm12186061)
Supplement: Supplementary file 1 [file jcm-12-06061-s001.zip]

Archive with 1 entries (1 files):
- jcm-2599956-supplementary.pdf
